# Supplementary material for: Galleria mellonella as a superficial model for Malassezia globosa and its treatment
Source: Access Microbiol. 2024 Jun 13;6(6):000745.v3. doi: 10.1099/acmi.0.000745.v3 (PMC11261708; doi:10.1099/acmi.0.000745.v3)
Supplement: Uncited Supplementary Material 1. [file acmi-6-00745-s001.xlsx]

## Sheet: 1hour  post-treatment OD 595nm
	BG	Control integument	Integument with Blank treatment	Integument with ZPT treatment	Integument with PO treatment	BG	Control integument	Integument with M. globosa	Integument with M. globosa and the Blank treatment	Integument with M. globosa and the ZPT treatment	Integument with M. globosa and the PO treatment
Replicate 1	0.039	0.095	0.059	0.054	0.07	0.0382	0.0671	0.0556	0.0554	0.0558	0.0589
	0.033	0.082	0.056	0.049	0.068	0.0375	0.0694	0.0573	0.0582	0.0653	0.0613
	0.022	0.063	0.047	0.043	0.062	0.0386	0.0645	0.0582	0.0481	0.0518	0.0619
Replicate 2	0.029	0.072	0.054	0.045	0.053	0.0378	0.0648	0.053	0.047	0.0648	0.0436
	0.031	0.077	0.058	0.053	0.058	0.0374	0.067	0.0545	0.0486	0.0624	0.0462
	0.032	0.086	0.06	0.055	0.059	0.0375	0.0676	0.0543	0.0484	0.0649	0.0485
Replicate 3	0.054	0.066	0.052	0.05	0.051	0.031	0.085	0.061	0.067	0.063	0.058
	0.031	0.074	0.057	0.051	0.056	0.032	0.087	0.065	0.071	0.068	0.063
	0.035	0.078	0.06	0.059	0.06	0.024	0.089	0.058	0.064	0.06	0.054

## Sheet: 24hour post-treatment OD 595nm
	BG	Control integument	Integument with Blank treatment	Integument with ZPT treatment	Integument with PO treatment	BG	Control integument	Integument with M. globosa	Integument with M. globosa and the Blank treatment	Integument with M. globosa and the ZPT treatment	Integument with M. globosa and the PO treatment
Replicate 1	0.036	0.106	0.079	0.077	0.083	0.032	0.053	0.049	0.051	0.047	0.047
	0.029	0.092	0.08	0.073	0.081	0.033	0.054	0.048	0.05	0.05	0.048
	0.024	0.096	0.066	0.066	0.08	0.034	0.058	0.055	0.05	0.054	0.051
Replicate 2	0.035	0.067	0.05	0.057	0.061	0.039	0.06	0.048	0.054	0.056	0.052
	0.03	0.093	0.05	0.053	0.054	0.036	0.08	0.051	0.054	0.058	0.06
	0.022	0.103	0.037	0.044	0.046	0.034	0.081	0.052	0.055	0.061	0.057
Replicate 3	0.075	0.103	0.097	0.091	0.095	0.028	0.086	0.049	0.044	0.057	0.055
	0.076	0.099	0.098	0.092	0.091	0.033	0.084	0.057	0.048	0.063	0.058
	0.082	0.11	0.104	0.098	0.097	0.029	0.076	0.049	0.046	0.06	0.059

## Sheet: Fungal burden
	24-hour post-treatment															48-hour post-treatment															72-hour post-treatment
	R1			R2			R3			R4			R5			R1			R2			R3			R4			R5			R1			R2			R3			R4			R5
	I1	I2	I3	I1	I2	I3	I1	I2	I3	I1	I2	I3	I1	I2	I3	I1	I2	I3	I1	I2	I3	I1	I2	I3	I1	I2	I3	I1	I2	I3	I1	I2	I3	I1	I2	I3	I1	I2	I3	I1	I2	I3	I1	I2	I3
Control larvae	0	0	0	0	0	0	0	0	0	0	0	0	0	0	0	0	0	0	0	0	0	0	0	0	0	0		0	0	0	0	0	0	0	0	0	0	0	0	0	0	0	0	0	0
Integument with M. globosa	1	1	0	1	1	0	1	1	0	1	1	1	1	1	0	1	0	0	1	0	0	1	1	1	1	1	1	1	1	1	1	1	1	1	1	0	1	1	0	1	1	1	1	1	0
Integument with M. globosa and the Blank treatment	0	0	0	0	0	0	0	0	0	1	0	0	1	1	0	0	0	0	0	0	0	1	0	0	1	0	0	1	0	0	1	0	0	1	0	0	0	0	0	1	1	0	1	0	0
Integument with M. globosa and the ZPT treatment	0	0	0	0	0	0	0	0	0	0	0	0	1	0	0	0	0	0	0	0	0	1	0	0	0	0	0	0	0	0	0	0	0	1	0	0	0	0	0	1	0	0	0	0	0
Integument with M. globosa and the PO treatment	0	0	0	0	0	0	0	0	0	0	0	0	0	0	0	0	0	0	0	0	0	0	0	0	1	0	0	1	0	0	0	0	0	0	0	0	0	0	0	1	0	0	0	0	0
